# Supplementary material for: The Allergic Phenotype of Children and Adolescents with Selective IgA Deficiency: A Longitudinal Monocentric Study
Source: J Clin Med. 2022 Sep 27;11(19):5705. doi: 10.3390/jcm11195705 (PMC9573591; doi:10.3390/jcm11195705)
Supplement: Supplementary file 1 [file jcm-11-05705-s001.zip]

Archive with 1 entries (1 files):
- jcm-1889101-supplementary.pdf
